# Supplementary material for: Antibiotic Over-Prescription by Dentists in the Treatment of Apical Periodontitis: A Systematic Review and Meta-Analysis
Source: Antibiotics (Basel). 2024 Mar 22;13(4):289. doi: 10.3390/antibiotics13040289 (PMC11047734; doi:10.3390/antibiotics13040289)
Supplement: Supplementary file 1 [file antibiotics-13-00289-s001.zip]

Archive with 1 entries (1 files):
- antibiotics-2913883-supplementary.pdf
